# Supplementary material for: Effect of solar proton events on test mass for gravitational wave detection in the 24th solar cycle
Source: Sci Rep. 2023 Jun 19;13:9932. doi: 10.1038/s41598-023-37005-3 (PMC10279656; doi:10.1038/s41598-023-37005-3)
Supplement: Supplementary file 1 — Supplementary Information. [file 41598_2023_37005_MOESM1_ESM.zip]

Archive with 43 entries (42 files):
- Charging data set for gravitational wave detection spacecraft due to solar proton events of the solar cycle 24/
- Charging data set for gravitational wave detection spacecraft due to solar proton events of the solar cycle 24/1.xlsx
- Charging data set for gravitational wave detection spacecraft due to solar proton events of the solar cycle 24/10.xlsx
- Charging data set for gravitational wave detection spacecraft due to solar proton events of the solar cycle 24/11.xlsx
- Charging data set for gravitational wave detection spacecraft due to solar proton events of the solar cycle 24/12.xlsx
- Charging data set for gravitational wave detection spacecraft due to solar proton events of the solar cycle 24/13.xlsx
- Charging data set for gravitational wave detection spacecraft due to solar proton events of the solar cycle 24/14.xlsx
- Charging data set for gravitational wave detection spacecraft due to solar proton events of the solar cycle 24/15.xlsx
- Charging data set for gravitational wave detection spacecraft due to solar proton events of the solar cycle 24/16.xlsx
- Charging data set for gravitational wave detection spacecraft due to solar proton events of the solar cycle 24/17.xlsx
- Charging data set for gravitational wave detection spacecraft due to solar proton events of the solar cycle 24/18.xlsx
- Charging data set for gravitational wave detection spacecraft due to solar proton events of the solar cycle 24/19.xlsx
- Charging data set for gravitational wave detection spacecraft due to solar proton events of the solar cycle 24/2.xlsx
- Charging data set for gravitational wave detection spacecraft due to solar proton events of the solar cycle 24/20.xlsx
- Charging data set for gravitational wave detection spacecraft due to solar proton events of the solar cycle 24/21.xlsx
- Charging data set for gravitational wave detection spacecraft due to solar proton events of the solar cycle 24/22.xlsx
- Charging data set for gravitational wave detection spacecraft due to solar proton events of the solar cycle 24/23.xlsx
- Charging data set for gravitational wave detection spacecraft due to solar proton events of the solar cycle 24/24.xlsx
- Charging data set for gravitational wave detection spacecraft due to solar proton events of the solar cycle 24/25.xlsx
- Charging data set for gravitational wave detection spacecraft due to solar proton events of the solar cycle 24/26.xlsx
- Charging data set for gravitational wave detection spacecraft due to solar proton events of the solar cycle 24/27.xlsx
- Charging data set for gravitational wave detection spacecraft due to solar proton events of the solar cycle 24/28.xlsx
- Charging data set for gravitational wave detection spacecraft due to solar proton events of the solar cycle 24/29.xlsx
- Charging data set for gravitational wave detection spacecraft due to solar proton events of the solar cycle 24/3.xlsx
- Charging data set for gravitational wave detection spacecraft due to solar proton events of the solar cycle 24/30.xlsx
- Charging data set for gravitational wave detection spacecraft due to solar proton events of the solar cycle 24/31.xlsx
- Charging data set for gravitational wave detection spacecraft due to solar proton events of the solar cycle 24/32.xlsx
- Charging data set for gravitational wave detection spacecraft due to solar proton events of the solar cycle 24/33.xlsx
- Charging data set for gravitational wave detection spacecraft due to solar proton events of the solar cycle 24/34.xlsx
- Charging data set for gravitational wave detection spacecraft due to solar proton events of the solar cycle 24/35.xlsx
- Charging data set for gravitational wave detection spacecraft due to solar proton events of the solar cycle 24/36.xlsx
- Charging data set for gravitational wave detection spacecraft due to solar proton events of the solar cycle 24/37.xlsx
- Charging data set for gravitational wave detection spacecraft due to solar proton events of the solar cycle 24/38.xlsx
- Charging data set for gravitational wave detection spacecraft due to solar proton events of the solar cycle 24/39.xlsx
- Charging data set for gravitational wave detection spacecraft due to solar proton events of the solar cycle 24/4.xlsx
- Charging data set for gravitational wave detection spacecraft due to solar proton events of the solar cycle 24/40.xlsx
- Charging data set for gravitational wave detection spacecraft due to solar proton events of the solar cycle 24/41.xlsx
- Charging data set for gravitational wave detection spacecraft due to solar proton events of the solar cycle 24/5.xlsx
- Charging data set for gravitational wave detection spacecraft due to solar proton events of the solar cycle 24/6.xlsx
- Charging data set for gravitational wave detection spacecraft due to solar proton events of the solar cycle 24/7.xlsx
- Charging data set for gravitational wave detection spacecraft due to solar proton events of the solar cycle 24/8.xlsx
- Charging data set for gravitational wave detection spacecraft due to solar proton events of the solar cycle 24/9.xlsx
- Charging data set for gravitational wave detection spacecraft due to solar proton events of the solar cycle 24/Simulation parameters for the 24th solar cycle SPE charging simulation_new.xlsx
