# Supplementary material for: Effect of solar proton events on test mass for gravitational wave detection in the 24th solar cycle
Source: Sci Rep. 2023 Jun 19;13:9932. doi: 10.1038/s41598-023-37005-3 (PMC10279656; doi:10.1038/s41598-023-37005-3)
Supplement: Supplementary file 1 — Supplementary Information. [file 41598_2023_37005_MOESM1_ESM.zip › Charging data set for gravitational wave detection spacecraft due to solar proton events of the solar cycle 24/1.xlsx]

## Sheet: Sheet1
100	4.86875
150	0.733513
200	0.166632
250	0.0483407
300	0.0165371
350	0.00637741
400	0.00269542
450	0.00122514
500	0.000590898
550	0.000299448
600	0.000158258
650	8.67189e-05
700	4.90396e-05
750	2.85124e-05
800	1.69914e-05
850	1.03517e-05
900	6.43338e-06
950	4.07104e-06
1000	2.61889e-06
1500	6.2093e-08
2000	3.24109e-09
2500	2.71816e-10
3000	3.1446e-11
3500	4.60153e-12
4000	8.0647e-13
4500	1.63172e-13
5000	3.71308e-14
5500	9.32134e-15
6000	2.54392e-15
6500	7.46153e-16
7000	2.33067e-16
7500	7.69548e-17
8000	2.66954e-17
8500	9.67977e-18
9000	3.65297e-18
9500	1.42949e-18
10000	5.78219e-19
15000	2.6184e-22
20000	5.86856e-25
25000	3.45487e-27
30000	3.92505e-29
