# Supplementary material for: Effect of solar proton events on test mass for gravitational wave detection in the 24th solar cycle
Source: Sci Rep. 2023 Jun 19;13:9932. doi: 10.1038/s41598-023-37005-3 (PMC10279656; doi:10.1038/s41598-023-37005-3)
Supplement: Supplementary file 1 — Supplementary Information. [file 41598_2023_37005_MOESM1_ESM.zip › Charging data set for gravitational wave detection spacecraft due to solar proton events of the solar cycle 24/10.xlsx]

## Sheet: Sheet1
100	0.611122
150	0.159908
200	0.0582874
250	0.0257164
300	0.0128631
350	0.00703532
400	0.00411513
450	0.00253672
500	0.0016312
550	0.00108606
600	0.000744549
650	0.000523298
700	0.000375792
750	0.000274981
800	0.000204574
850	0.000154449
900	0.000118153
950	9.14647e-05
1000	7.15702e-05
1500	9.45874e-06
2000	2.04311e-06
2500	5.86683e-07
3000	2.03299e-07
3500	8.05714e-08
4000	3.53324e-08
4500	1.67723e-08
5000	8.48752e-09
5500	4.52786e-09
6000	2.52511e-09
6500	1.46259e-09
7000	8.75382e-10
7500	5.39154e-10
8000	3.4057e-10
8500	2.20022e-10
9000	1.45036e-10
9500	9.73595e-11
10000	6.64408e-11
15000	2.81349e-12
20000	2.54126e-13
25000	3.56745e-14
30000	6.70623e-15
