# Supplementary material for: Effect of solar proton events on test mass for gravitational wave detection in the 24th solar cycle
Source: Sci Rep. 2023 Jun 19;13:9932. doi: 10.1038/s41598-023-37005-3 (PMC10279656; doi:10.1038/s41598-023-37005-3)
Supplement: Supplementary file 1 — Supplementary Information. [file 41598_2023_37005_MOESM1_ESM.zip › Charging data set for gravitational wave detection spacecraft due to solar proton events of the solar cycle 24/11.xlsx]

## Sheet: Sheet1
100	1.75679
150	0.414362
200	0.138761
250	0.0569252
300	0.0266992
350	0.0137794
400	0.00764302
450	0.00448559
500	0.00275521
550	0.00175718
600	0.00115666
650	0.000782208
700	0.000541472
750	0.000382556
800	0.000275193
850	0.000201159
900	0.000149169
950	0.000112059
1000	8.51749e-05
1500	8.77322e-06
2000	1.55191e-06
2500	3.76225e-07
3000	1.12399e-07
3500	3.90053e-08
4000	1.51581e-08
4500	6.43835e-09
5000	2.93843e-09
5500	1.42321e-09
6000	7.24714e-10
6500	3.85175e-10
7000	2.12449e-10
7500	1.21045e-10
8000	7.09733e-11
8500	4.26911e-11
9000	2.62743e-11
9500	1.65086e-11
10000	1.05691e-11
15000	2.59747e-13
20000	1.52349e-14
25000	1.48691e-15
30000	2.03613e-16
