# Supplementary material for: Effect of solar proton events on test mass for gravitational wave detection in the 24th solar cycle
Source: Sci Rep. 2023 Jun 19;13:9932. doi: 10.1038/s41598-023-37005-3 (PMC10279656; doi:10.1038/s41598-023-37005-3)
Supplement: Supplementary file 1 — Supplementary Information. [file 41598_2023_37005_MOESM1_ESM.zip › Charging data set for gravitational wave detection spacecraft due to solar proton events of the solar cycle 24/12.xlsx]

## Sheet: Sheet1
100	0.328171
150	0.0826398
200	0.0290294
250	0.0123678
300	0.00598536
350	0.00317287
400	0.00180156
450	0.00107952
500	0.000675594
550	0.000438258
600	0.000293015
650	0.000201026
700	0.000141029
750	0.000100889
800	7.34278e-05
850	5.42677e-05
900	4.06625e-05
950	3.08485e-05
1000	2.36679e-05
1500	2.6255e-06
2000	4.89534e-07
2500	1.23602e-07
3000	3.81664e-08
3500	1.36167e-08
4000	5.41909e-09
4500	2.35011e-09
5000	1.09253e-09
5500	5.37976e-10
6000	2.78065e-10
6500	1.49813e-10
7000	8.36685e-11
7500	4.82225e-11
8000	2.85776e-11
8500	1.73609e-11
9000	1.07841e-11
9500	6.83482e-12
10000	4.41158e-12
15000	1.15268e-13
20000	7.03284e-15
25000	7.05752e-16
30000	9.86583e-17
