# Supplementary material for: Effect of solar proton events on test mass for gravitational wave detection in the 24th solar cycle
Source: Sci Rep. 2023 Jun 19;13:9932. doi: 10.1038/s41598-023-37005-3 (PMC10279656; doi:10.1038/s41598-023-37005-3)
Supplement: Supplementary file 1 — Supplementary Information. [file 41598_2023_37005_MOESM1_ESM.zip › Charging data set for gravitational wave detection spacecraft due to solar proton events of the solar cycle 24/13.xlsx]

## Sheet: Sheet1
100	0.877999
150	0.253792
200	0.0998393
250	0.046894
300	0.0247446
350	0.0141841
400	0.00865221
450	0.00554046
500	0.00368923
550	0.0025369
600	0.00179225
650	0.00129566
700	0.000955462
750	0.000716918
800	0.000546215
850	0.000421848
900	0.000329782
950	0.000260647
1000	0.000208058
1500	3.2453e-05
2000	7.95861e-06
2500	2.53623e-06
3000	9.6068e-07
3500	4.11668e-07
4000	1.93587e-07
4500	9.79055e-08
5000	5.25076e-08
5500	2.95574e-08
6000	1.73296e-08
6500	1.05195e-08
7000	6.58039e-09
7500	4.2258e-09
8000	2.77731e-09
8500	1.86333e-09
9000	1.27341e-09
9500	8.84862e-10
10000	6.24215e-10
15000	3.48283e-11
20000	3.88584e-12
25000	6.48771e-13
30000	1.41435e-13
