# Supplementary material for: Effect of solar proton events on test mass for gravitational wave detection in the 24th solar cycle
Source: Sci Rep. 2023 Jun 19;13:9932. doi: 10.1038/s41598-023-37005-3 (PMC10279656; doi:10.1038/s41598-023-37005-3)
Supplement: Supplementary file 1 — Supplementary Information. [file 41598_2023_37005_MOESM1_ESM.zip › Charging data set for gravitational wave detection spacecraft due to solar proton events of the solar cycle 24/14.xlsx]

## Sheet: Sheet1
100	0.332801
150	0.0859961
200	0.0309048
250	0.0134402
300	0.00662795
350	0.00357533
400	0.00206345
450	0.00125557
500	0.00079728
550	0.000524398
600	0.000355268
650	0.000246839
700	0.000175288
750	0.000126875
800	9.33918e-05
850	6.97821e-05
900	5.28452e-05
950	4.05059e-05
1000	3.13902e-05
1500	3.80216e-06
2000	7.62376e-07
2500	2.04994e-07
3000	6.69446e-08
3500	2.5128e-08
4000	1.0478e-08
4500	4.74521e-09
5000	2.29725e-09
5500	1.17521e-09
6000	6.29788e-10
6500	3.51172e-10
7000	2.02665e-10
7500	1.20533e-10
8000	7.36166e-11
8500	4.60391e-11
9000	2.94102e-11
9500	1.9151e-11
10000	1.26892e-11
15000	4.15692e-13
20000	3.04488e-14
25000	3.57085e-15
30000	5.72564e-16
