# Supplementary material for: Effect of solar proton events on test mass for gravitational wave detection in the 24th solar cycle
Source: Sci Rep. 2023 Jun 19;13:9932. doi: 10.1038/s41598-023-37005-3 (PMC10279656; doi:10.1038/s41598-023-37005-3)
Supplement: Supplementary file 1 — Supplementary Information. [file 41598_2023_37005_MOESM1_ESM.zip › Charging data set for gravitational wave detection spacecraft due to solar proton events of the solar cycle 24/15.xlsx]

## Sheet: Sheet1
100	0.332285
150	0.0871144
200	0.0310741
250	0.0132781
300	0.00639945
350	0.00336351
400	0.00188805
450	0.00111624
500	0.000688286
550	0.000439479
600	0.000289009
650	0.000194924
700	0.000134385
750	9.44504e-05
800	6.75251e-05
850	4.90162e-05
900	3.6071e-05
950	2.68753e-05
1000	2.02505e-05
1500	1.8821e-06
2000	2.97032e-07
2500	6.41491e-08
3000	1.7101e-08
3500	5.30982e-09
4000	1.85196e-09
4500	7.08171e-10
5000	2.9185e-10
5500	1.28007e-10
6000	5.91866e-11
6500	2.86354e-11
7000	1.44117e-11
7500	7.50913e-12
8000	4.03483e-12
8500	2.22846e-12
9000	1.26165e-12
9500	7.30483e-13
10000	4.31666e-13
15000	5.12668e-15
20000	1.60468e-16
25000	8.95014e-18
30000	7.3695e-19
