# Supplementary material for: Effect of solar proton events on test mass for gravitational wave detection in the 24th solar cycle
Source: Sci Rep. 2023 Jun 19;13:9932. doi: 10.1038/s41598-023-37005-3 (PMC10279656; doi:10.1038/s41598-023-37005-3)
Supplement: Supplementary file 1 — Supplementary Information. [file 41598_2023_37005_MOESM1_ESM.zip › Charging data set for gravitational wave detection spacecraft due to solar proton events of the solar cycle 24/16.xlsx]

## Sheet: Sheet1
100	0.176394
150	0.0534183
200	0.0217582
250	0.0105101
300	0.00567822
350	0.00332206
400	0.0020634
450	0.00134293
500	0.000907515
550	0.000632562
600	0.000452522
650	0.000330976
700	0.000246751
750	0.000187057
800	0.000143905
850	0.000112165
900	8.84551e-05
950	7.04959e-05
1000	5.67219e-05
1500	9.44102e-06
2000	2.42986e-06
2500	8.04962e-07
3000	3.14997e-07
3500	1.38835e-07
4000	6.69295e-08
4500	3.46118e-08
5000	1.89417e-08
5500	1.08619e-08
6000	6.47827e-09
6500	3.99555e-09
7000	2.53682e-09
7500	1.65201e-09
8000	1.10015e-09
8500	7.47364e-10
9000	5.16841e-10
9500	3.63215e-10
10000	2.59001e-10
15000	1.57733e-11
20000	1.8775e-12
25000	3.30095e-13
30000	7.514e-14
