# Supplementary material for: Effect of solar proton events on test mass for gravitational wave detection in the 24th solar cycle
Source: Sci Rep. 2023 Jun 19;13:9932. doi: 10.1038/s41598-023-37005-3 (PMC10279656; doi:10.1038/s41598-023-37005-3)
Supplement: Supplementary file 1 — Supplementary Information. [file 41598_2023_37005_MOESM1_ESM.zip › Charging data set for gravitational wave detection spacecraft due to solar proton events of the solar cycle 24/17.xlsx]

## Sheet: Sheet1
100	0.217567
150	0.071779
200	0.02929
250	0.0135979
300	0.00689613
350	0.00373276
400	0.00212501
450	0.0012597
500	0.000772076
550	0.000486682
600	0.000314245
650	0.000207181
700	0.00013912
750	9.49473e-05
800	6.57488e-05
850	4.61295e-05
900	3.27511e-05
950	2.35059e-05
1000	1.70387e-05
1500	1.02922e-06
2000	1.02199e-07
2500	1.38192e-08
3000	2.3168e-09
3500	4.56e-10
4000	1.01746e-10
4500	2.51267e-11
5000	6.75018e-12
5500	1.94738e-12
6000	5.97338e-13
6500	1.93292e-13
7000	6.55664e-14
7500	2.3194e-14
8000	8.51966e-15
8500	3.2378e-15
9000	1.26916e-15
9500	5.11766e-16
10000	2.11796e-16
15000	9.2271e-20
20000	1.51003e-22
25000	5.67277e-25
30000	3.81685e-27
