# Supplementary material for: Effect of solar proton events on test mass for gravitational wave detection in the 24th solar cycle
Source: Sci Rep. 2023 Jun 19;13:9932. doi: 10.1038/s41598-023-37005-3 (PMC10279656; doi:10.1038/s41598-023-37005-3)
Supplement: Supplementary file 1 — Supplementary Information. [file 41598_2023_37005_MOESM1_ESM.zip › Charging data set for gravitational wave detection spacecraft due to solar proton events of the solar cycle 24/18.xlsx]

## Sheet: Sheet1
100	0.334651
150	0.0919518
200	0.0333226
250	0.0142398
300	0.00680072
350	0.00352154
400	0.00194
450	0.00112261
500	0.000676236
550	0.000421238
600	0.000269977
650	0.000177332
700	0.000119
750	8.13778e-05
800	5.6592e-05
850	3.99519e-05
900	2.85899e-05
950	2.07127e-05
1000	1.51755e-05
1500	1.06978e-06
2000	1.29726e-07
2500	2.18317e-08
3000	4.5934e-09
3500	1.13838e-09
4000	3.20053e-10
4500	9.95158e-11
5000	3.36078e-11
5500	1.21634e-11
6000	4.66976e-12
6500	1.88665e-12
7000	7.97018e-13
7500	3.50244e-13
8000	1.59418e-13
8500	7.48874e-14
9000	3.61967e-14
9500	1.79553e-14
10000	9.12033e-15
15000	2.75529e-17
20000	2.64879e-19
25000	5.15284e-21
30000	1.62477e-22
