# Supplementary material for: Effect of solar proton events on test mass for gravitational wave detection in the 24th solar cycle
Source: Sci Rep. 2023 Jun 19;13:9932. doi: 10.1038/s41598-023-37005-3 (PMC10279656; doi:10.1038/s41598-023-37005-3)
Supplement: Supplementary file 1 — Supplementary Information. [file 41598_2023_37005_MOESM1_ESM.zip › Charging data set for gravitational wave detection spacecraft due to solar proton events of the solar cycle 24/19.xlsx]

## Sheet: Sheet1
100	0.171138
150	0.0502993
200	0.0201206
250	0.00960379
300	0.00514598
350	0.00299322
400	0.00185151
450	0.00120156
500	0.000810394
550	0.000564172
600	0.00040333
650	0.000294937
700	0.000219921
750	0.000166796
800	0.000128413
850	0.000100185
900	7.90959e-05
950	6.31177e-05
1000	5.08572e-05
1500	8.62228e-06
2000	2.2678e-06
2500	7.68268e-07
3000	3.07385e-07
3500	1.38454e-07
4000	6.81705e-08
4500	3.59838e-08
5000	2.00882e-08
5500	1.1744e-08
6000	7.13693e-09
6500	4.48277e-09
7000	2.89711e-09
7500	1.91952e-09
8000	1.30002e-09
8500	8.97781e-10
9000	6.30913e-10
9500	4.50396e-10
10000	3.26139e-10
15000	2.28091e-11
20000	3.05506e-12
25000	5.96068e-13
30000	1.49039e-13
