# Supplementary material for: Effect of solar proton events on test mass for gravitational wave detection in the 24th solar cycle
Source: Sci Rep. 2023 Jun 19;13:9932. doi: 10.1038/s41598-023-37005-3 (PMC10279656; doi:10.1038/s41598-023-37005-3)
Supplement: Supplementary file 1 — Supplementary Information. [file 41598_2023_37005_MOESM1_ESM.zip › Charging data set for gravitational wave detection spacecraft due to solar proton events of the solar cycle 24/2.xlsx]

## Sheet: Sheet1
100	0.313118
150	0.0834123
200	0.0308438
250	0.0137747
300	0.00696371
350	0.00384518
400	0.00226871
450	0.0014097
500	0.000913217
550	0.000612247
600	0.000422465
650	0.000298758
700	0.000215802
750	0.000158792
800	0.000118765
850	9.0124e-05
900	6.92831e-05
950	5.38876e-05
1000	4.23591e-05
1500	5.81965e-06
2000	1.29628e-06
2500	3.81969e-07
3000	1.35371e-07
3500	5.47356e-08
4000	2.44422e-08
4500	1.17973e-08
5000	6.06264e-09
5500	3.28106e-09
6000	1.85463e-09
6500	1.088e-09
7000	6.59086e-10
7500	4.10622e-10
8000	2.62237e-10
8500	1.71202e-10
9000	1.13997e-10
9500	7.72682e-11
10000	5.32245e-11
15000	2.43933e-12
20000	2.34475e-13
25000	3.46748e-14
30000	6.81944e-15
