# Supplementary material for: Effect of solar proton events on test mass for gravitational wave detection in the 24th solar cycle
Source: Sci Rep. 2023 Jun 19;13:9932. doi: 10.1038/s41598-023-37005-3 (PMC10279656; doi:10.1038/s41598-023-37005-3)
Supplement: Supplementary file 1 — Supplementary Information. [file 41598_2023_37005_MOESM1_ESM.zip › Charging data set for gravitational wave detection spacecraft due to solar proton events of the solar cycle 24/20.xlsx]

## Sheet: Sheet1
100	0.161813
150	0.0489982
200	0.0199996
250	0.00968991
300	0.00525326
350	0.00308477
400	0.00192327
450	0.00125651
500	0.000852352
550	0.000596363
600	0.000428226
650	0.000314366
700	0.000235224
750	0.00017896
800	0.000138164
850	0.000108066
900	8.55148e-05
950	6.83829e-05
1000	5.52049e-05
1500	9.47477e-06
2000	2.5052e-06
2500	8.5027e-07
3000	3.40168e-07
3500	1.53025e-07
4000	7.51901e-08
4500	3.95864e-08
5000	2.2034e-08
5500	1.284e-08
6000	7.77638e-09
6500	4.86707e-09
7000	3.13399e-09
7500	2.06875e-09
8000	1.39581e-09
8500	9.60272e-10
9000	6.72253e-10
9500	4.78071e-10
10000	3.44854e-10
15000	2.32292e-11
20000	3.0038e-12
25000	5.67204e-13
30000	1.37554e-13
