# Supplementary material for: Effect of solar proton events on test mass for gravitational wave detection in the 24th solar cycle
Source: Sci Rep. 2023 Jun 19;13:9932. doi: 10.1038/s41598-023-37005-3 (PMC10279656; doi:10.1038/s41598-023-37005-3)
Supplement: Supplementary file 1 — Supplementary Information. [file 41598_2023_37005_MOESM1_ESM.zip › Charging data set for gravitational wave detection spacecraft due to solar proton events of the solar cycle 24/21.xlsx]

## Sheet: Sheet1
100	0.0210866
150	0.0152323
200	0.0106985
250	0.00737532
300	0.00501427
350	0.00337159
400	0.00224633
450	0.0014849
500	0.000974841
550	0.000636081
600	0.000412757
650	0.000266499
700	0.000171274
750	0.000109605
800	6.98623e-05
850	4.43647e-05
900	2.80745e-05
950	1.77073e-05
1000	1.11335e-05
1500	9.30798e-08
2000	6.34494e-10
2500	3.70745e-12
3000	1.91238e-14
3500	8.87977e-17
4000	3.76379e-19
4500	1.47168e-21
5000	5.35229e-24
5500	1.82255e-26
6000	5.84252e-29
6500	1.77128e-31
7000	5.09835e-34
7500	1.39793e-36
8000	3.66203e-39
8500	9.18882e-42
9000	2.21354e-44
9500	5.1297e-47
10000	1.14569e-49
15000	6.29463e-77
20000	2.85834e-105
25000	1.91149e-134
30000	2.67153e-164
