# Supplementary material for: Effect of solar proton events on test mass for gravitational wave detection in the 24th solar cycle
Source: Sci Rep. 2023 Jun 19;13:9932. doi: 10.1038/s41598-023-37005-3 (PMC10279656; doi:10.1038/s41598-023-37005-3)
Supplement: Supplementary file 1 — Supplementary Information. [file 41598_2023_37005_MOESM1_ESM.zip › Charging data set for gravitational wave detection spacecraft due to solar proton events of the solar cycle 24/22.xlsx]

## Sheet: Sheet1
100	0.00753372
150	0.00790581
200	0.00716938
250	0.00586343
300	0.00441394
350	0.0030947
400	0.00203626
450	0.00126413
500	0.000743386
550	0.000415371
600	0.000221068
650	0.000112297
700	5.45386e-05
750	2.53613e-05
800	1.13063e-05
850	4.83777e-06
900	1.98872e-06
950	7.86142e-07
1000	2.99073e-07
1500	2.64777e-12
2000	8.9048e-19
2500	1.54152e-26
3000	1.68851e-35
3500	1.36543e-45
4000	9.20838e-57
4500	5.72383e-69
5000	3.56788e-82
5500	2.39812e-96
6000	1.85195e-111
6500	1.73816e-127
7000	2.08498e-144
7500	3.34497e-162
8000	7.48012e-181
8500	2.42153e-200
9000	1.1751e-220
9500	8.82817e-242
10000	1.05805e-263
15000	0
20000	0
25000	0
30000	0
