# Supplementary material for: Effect of solar proton events on test mass for gravitational wave detection in the 24th solar cycle
Source: Sci Rep. 2023 Jun 19;13:9932. doi: 10.1038/s41598-023-37005-3 (PMC10279656; doi:10.1038/s41598-023-37005-3)
Supplement: Supplementary file 1 — Supplementary Information. [file 41598_2023_37005_MOESM1_ESM.zip › Charging data set for gravitational wave detection spacecraft due to solar proton events of the solar cycle 24/23.xlsx]

## Sheet: Sheet1
100	0.215454
150	0.0667049
200	0.0268089
250	0.0125687
300	0.00653305
350	0.003659
400	0.00216927
450	0.00134526
500	0.000865369
550	0.00057389
600	0.000390538
650	0.000271727
700	0.000192747
750	0.000139064
800	0.000101856
850	7.56156e-05
900	5.68205e-05
950	4.31691e-05
1000	3.31276e-05
1500	3.52251e-06
2000	6.03638e-07
2500	1.37637e-07
3000	3.80726e-08
3500	1.21246e-08
4000	4.3015e-09
4500	1.66289e-09
5000	6.89586e-10
5500	3.03228e-10
6000	1.40148e-10
6500	6.76178e-11
7000	3.38699e-11
7500	1.75356e-11
8000	9.34952e-12
8500	5.11797e-12
9000	2.86898e-12
9500	1.64333e-12
10000	9.59999e-13
15000	9.91531e-15
20000	2.64582e-16
25000	1.25177e-17
30000	8.74426e-19
