# Supplementary material for: Effect of solar proton events on test mass for gravitational wave detection in the 24th solar cycle
Source: Sci Rep. 2023 Jun 19;13:9932. doi: 10.1038/s41598-023-37005-3 (PMC10279656; doi:10.1038/s41598-023-37005-3)
Supplement: Supplementary file 1 — Supplementary Information. [file 41598_2023_37005_MOESM1_ESM.zip › Charging data set for gravitational wave detection spacecraft due to solar proton events of the solar cycle 24/24.xlsx]

## Sheet: Sheet1
100	0.135428
150	0.0417147
200	0.017259
250	0.00845791
300	0.00463112
350	0.00274363
400	0.00172435
450	0.00113487
500	0.000775104
550	0.000545775
600	0.000394247
650	0.000291057
700	0.00021895
750	0.000167427
800	0.000129889
850	0.000102067
900	8.11286e-05
950	6.51544e-05
1000	5.28165e-05
1500	9.38818e-06
2000	2.55171e-06
2500	8.86274e-07
3000	3.61741e-07
3500	1.65649e-07
4000	8.27115e-08
4500	4.41912e-08
5000	2.49335e-08
5500	1.47147e-08
6000	9.01807e-09
6500	5.70768e-09
7000	3.71437e-09
7500	2.47665e-09
8000	1.68712e-09
8500	1.17138e-09
9000	8.2729e-10
9500	5.93321e-10
10000	4.31488e-10
15000	3.11335e-11
20000	4.24856e-12
25000	8.39069e-13
30000	2.11539e-13
