# Supplementary material for: Effect of solar proton events on test mass for gravitational wave detection in the 24th solar cycle
Source: Sci Rep. 2023 Jun 19;13:9932. doi: 10.1038/s41598-023-37005-3 (PMC10279656; doi:10.1038/s41598-023-37005-3)
Supplement: Supplementary file 1 — Supplementary Information. [file 41598_2023_37005_MOESM1_ESM.zip › Charging data set for gravitational wave detection spacecraft due to solar proton events of the solar cycle 24/25.xlsx]

## Sheet: Sheet1
100	0.0611819
150	0.0394734
200	0.0245914
250	0.0149599
300	0.00893813
350	0.00526325
400	0.00306172
450	0.0017624
500	0.00100512
550	0.000568503
600	0.000319142
650	0.000177931
700	9.85754e-05
750	5.42916e-05
800	2.9738e-05
850	1.62052e-05
900	8.78797e-06
950	4.74383e-06
1000	2.54963e-06
1500	4.19165e-09
2000	5.16861e-12
2500	5.12156e-15
3000	4.24868e-18
3500	3.03251e-21
4000	1.89925e-24
4500	1.05937e-27
5000	5.32413e-31
5500	2.43372e-34
6000	1.01971e-37
6500	3.94177e-41
7000	1.4136e-44
7500	4.7256e-48
8000	1.47877e-51
8500	4.34764e-55
9000	1.20486e-58
9500	3.15656e-62
10000	7.83849e-66
15000	5.6777e-103
20000	1.08633e-141
25000	1.26428e-181
30000	1.48583e-222
