# Supplementary material for: Effect of solar proton events on test mass for gravitational wave detection in the 24th solar cycle
Source: Sci Rep. 2023 Jun 19;13:9932. doi: 10.1038/s41598-023-37005-3 (PMC10279656; doi:10.1038/s41598-023-37005-3)
Supplement: Supplementary file 1 — Supplementary Information. [file 41598_2023_37005_MOESM1_ESM.zip › Charging data set for gravitational wave detection spacecraft due to solar proton events of the solar cycle 24/26.xlsx]

## Sheet: Sheet1
100	0.287238
150	0.070756
200	0.0245858
250	0.0104193
300	0.0050321
350	0.00266759
400	0.00151679
450	0.000911044
500	0.000571917
550	0.00037234
600	0.000249937
650	0.000172208
700	0.000121358
750	8.72237e-05
800	6.37889e-05
850	4.73764e-05
900	3.56767e-05
950	2.72032e-05
1000	2.09778e-05
1500	2.44985e-06
2000	4.80068e-07
2500	1.27059e-07
3000	4.10216e-08
3500	1.52669e-08
4000	6.32499e-09
4500	2.85027e-09
5000	1.37465e-09
5500	7.0121e-10
6000	3.74966e-10
6500	2.08755e-10
7000	1.20345e-10
7500	7.15255e-11
8000	4.36705e-11
8500	2.731e-11
9000	1.74496e-11
9500	1.13674e-11
10000	7.53655e-12
15000	2.50015e-13
20000	1.86494e-14
25000	2.2316e-15
30000	3.65333e-16
