# Supplementary material for: Effect of solar proton events on test mass for gravitational wave detection in the 24th solar cycle
Source: Sci Rep. 2023 Jun 19;13:9932. doi: 10.1038/s41598-023-37005-3 (PMC10279656; doi:10.1038/s41598-023-37005-3)
Supplement: Supplementary file 1 — Supplementary Information. [file 41598_2023_37005_MOESM1_ESM.zip › Charging data set for gravitational wave detection spacecraft due to solar proton events of the solar cycle 24/27.xlsx]

## Sheet: Sheet1
100	0.000767377
150	0.00138875
200	0.00198345
250	0.00241518
300	0.00258432
350	0.00246164
400	0.00209803
450	0.00160184
500	0.00109446
550	0.000667654
600	0.000362529
650	0.000174592
700	7.42889e-05
750	2.78151e-05
800	9.12614e-06
850	2.61282e-06
900	6.49979e-07
950	1.39896e-07
1000	2.59406e-08
1500	1.37332e-19
2000	2.89896e-39
2500	6.1707e-69
3000	4.53181e-110
3500	4.97463e-164
4000	4.26636e-232
4500	0
5000	0
5500	0
6000	0
6500	0
7000	0
7500	0
8000	0
8500	0
9000	0
9500	0
10000	0
15000	0
20000	0
25000	0
30000	0
