# Supplementary material for: Effect of solar proton events on test mass for gravitational wave detection in the 24th solar cycle
Source: Sci Rep. 2023 Jun 19;13:9932. doi: 10.1038/s41598-023-37005-3 (PMC10279656; doi:10.1038/s41598-023-37005-3)
Supplement: Supplementary file 1 — Supplementary Information. [file 41598_2023_37005_MOESM1_ESM.zip › Charging data set for gravitational wave detection spacecraft due to solar proton events of the solar cycle 24/28.xlsx]

## Sheet: Sheet1
100	0.0376263
150	0.0214422
200	0.012795
250	0.00786377
300	0.00493676
350	0.00315032
400	0.00203699
450	0.00133163
500	0.000878688
550	0.000584528
600	0.00039163
650	0.000264064
700	0.000179073
750	0.000122071
800	8.36096e-05
850	5.75178e-05
900	3.97289e-05
950	2.75451e-05
1000	1.91649e-05
1500	5.94372e-07
2000	2.25903e-08
2500	9.88475e-10
3000	4.81232e-11
3500	2.55151e-12
4000	1.45196e-13
4500	8.77508e-15
5000	5.58766e-16
5500	3.72562e-17
6000	2.58824e-18
6500	1.8659e-19
7000	1.39119e-20
7500	1.06972e-21
8000	8.4622e-23
8500	6.87256e-24
9000	5.71984e-25
9500	4.87062e-26
10000	4.23745e-27
15000	2.73624e-37
20000	6.37769e-47
25000	3.67668e-56
30000	4.24156e-65
