# Supplementary material for: Effect of solar proton events on test mass for gravitational wave detection in the 24th solar cycle
Source: Sci Rep. 2023 Jun 19;13:9932. doi: 10.1038/s41598-023-37005-3 (PMC10279656; doi:10.1038/s41598-023-37005-3)
Supplement: Supplementary file 1 — Supplementary Information. [file 41598_2023_37005_MOESM1_ESM.zip › Charging data set for gravitational wave detection spacecraft due to solar proton events of the solar cycle 24/29.xlsx]

## Sheet: Sheet1
100	0.0153931
150	0.0137704
200	0.0114787
250	0.00912807
300	0.00700536
350	0.00522385
400	0.00380178
450	0.00270879
500	0.00189393
550	0.00130177
600	0.00088085
650	0.000587463
700	0.000386538
750	0.000251129
800	0.000161214
850	0.000102324
900	6.42485e-05
950	3.99269e-05
1000	2.45683e-05
1500	1.19161e-07
2000	2.84547e-10
2500	3.83346e-13
3000	3.17024e-16
3500	1.70631e-19
4000	6.24228e-23
4500	1.6055e-26
5000	2.98301e-30
5500	4.09456e-34
6000	4.23122e-38
6500	3.34539e-42
7000	2.05229e-46
7500	9.88974e-51
8000	3.78456e-55
8500	1.16134e-59
9000	2.88286e-64
9500	5.83512e-69
10000	9.70013e-74
15000	1.06609e-125
20000	4.90495e-184
25000	1.27838e-247
30000	0
