# Supplementary material for: Effect of solar proton events on test mass for gravitational wave detection in the 24th solar cycle
Source: Sci Rep. 2023 Jun 19;13:9932. doi: 10.1038/s41598-023-37005-3 (PMC10279656; doi:10.1038/s41598-023-37005-3)
Supplement: Supplementary file 1 — Supplementary Information. [file 41598_2023_37005_MOESM1_ESM.zip › Charging data set for gravitational wave detection spacecraft due to solar proton events of the solar cycle 24/3.xlsx]

## Sheet: Sheet1
100	0.339327
150	0.0914699
200	0.0340768
250	0.0152974
300	0.00776267
350	0.0042985
400	0.00254168
450	0.00158198
500	0.00102616
550	0.000688672
600	0.000475575
650	0.000336517
700	0.000243183
750	0.000178996
800	0.000133903
850	0.000101622
900	7.81244e-05
950	6.07616e-05
1000	4.77577e-05
1500	6.54089e-06
2000	1.44971e-06
2500	4.24776e-07
3000	1.4966e-07
3500	6.01556e-08
4000	2.67049e-08
4500	1.28148e-08
5000	6.54811e-09
5500	3.52404e-09
6000	1.98111e-09
6500	1.15599e-09
7000	6.96614e-10
7500	4.31782e-10
8000	2.74368e-10
8500	1.78242e-10
9000	1.18113e-10
9500	7.96799e-11
10000	5.46314e-11
15000	2.39999e-12
20000	2.22387e-13
25000	3.18307e-14
30000	6.07725e-15
