# Supplementary material for: Effect of solar proton events on test mass for gravitational wave detection in the 24th solar cycle
Source: Sci Rep. 2023 Jun 19;13:9932. doi: 10.1038/s41598-023-37005-3 (PMC10279656; doi:10.1038/s41598-023-37005-3)
Supplement: Supplementary file 1 — Supplementary Information. [file 41598_2023_37005_MOESM1_ESM.zip › Charging data set for gravitational wave detection spacecraft due to solar proton events of the solar cycle 24/30.xlsx]

## Sheet: Sheet1
100	0.371212
150	0.0881594
200	0.0296898
250	0.0122391
300	0.00576513
350	0.00298695
400	0.00166267
450	0.000979023
500	0.000603203
550	0.000385816
600	0.000254659
650	0.000172664
700	0.00011982
750	8.48543e-05
800	6.11788e-05
850	4.48178e-05
900	3.33045e-05
950	2.50697e-05
1000	1.90927e-05
1500	2.00007e-06
2000	3.58626e-07
2500	8.79483e-08
3000	2.6542e-08
3500	9.29462e-09
4000	3.64199e-09
4500	1.55874e-09
5000	7.16448e-10
5500	3.49312e-10
6000	1.78986e-10
6500	9.56919e-11
7000	5.30771e-11
7500	3.04035e-11
8000	1.79183e-11
8500	1.08311e-11
9000	6.69759e-12
9500	4.2274e-12
10000	2.71841e-12
15000	6.93639e-14
20000	4.19177e-15
25000	4.19556e-16
30000	5.87312e-17
