# Supplementary material for: Effect of solar proton events on test mass for gravitational wave detection in the 24th solar cycle
Source: Sci Rep. 2023 Jun 19;13:9932. doi: 10.1038/s41598-023-37005-3 (PMC10279656; doi:10.1038/s41598-023-37005-3)
Supplement: Supplementary file 1 — Supplementary Information. [file 41598_2023_37005_MOESM1_ESM.zip › Charging data set for gravitational wave detection spacecraft due to solar proton events of the solar cycle 24/31.xlsx]

## Sheet: Sheet1
100	0.0318298
150	0.0205007
200	0.0130874
250	0.00830586
300	0.00524834
350	0.0033049
400	0.00207518
450	0.00129986
500	0.000812494
550	0.00050691
600	0.000315727
650	0.000196351
700	0.000121941
750	7.56332e-05
800	4.68553e-05
850	2.89951e-05
900	1.79242e-05
950	1.10696e-05
1000	6.83006e-06
1500	5.23854e-08
2000	3.79116e-10
2500	2.62865e-12
3000	1.76163e-14
3500	1.14766e-16
4000	7.29791e-19
4500	4.54342e-21
5000	2.77578e-23
5500	1.66731e-25
6000	9.86144e-28
6500	5.75055e-30
7000	3.30972e-32
7500	1.88184e-34
8000	1.05788e-36
8500	5.88368e-39
9000	3.2396e-41
9500	1.76686e-43
10000	9.54979e-46
15000	1.34021e-68
20000	1.04418e-91
25000	5.23367e-115
30000	1.84157e-138
