# Supplementary material for: Effect of solar proton events on test mass for gravitational wave detection in the 24th solar cycle
Source: Sci Rep. 2023 Jun 19;13:9932. doi: 10.1038/s41598-023-37005-3 (PMC10279656; doi:10.1038/s41598-023-37005-3)
Supplement: Supplementary file 1 — Supplementary Information. [file 41598_2023_37005_MOESM1_ESM.zip › Charging data set for gravitational wave detection spacecraft due to solar proton events of the solar cycle 24/32.xlsx]

## Sheet: Sheet1
100	0.50774
150	0.111237
200	0.0351179
250	0.0137057
300	0.00615375
350	0.00305434
400	0.00163509
450	0.000928806
500	0.000553483
550	0.000343135
600	0.000219929
650	0.000145029
700	9.80208e-05
750	6.76915e-05
800	4.76439e-05
850	3.41062e-05
900	2.47884e-05
950	1.82646e-05
1000	1.3626e-05
1500	1.19713e-06
2000	1.8667e-07
2500	4.06972e-08
3000	1.10845e-08
3500	3.54207e-09
4000	1.27735e-09
4500	5.06578e-10
5000	2.16962e-10
5500	9.90307e-11
6000	4.76938e-11
6500	2.4049e-11
7000	1.26188e-11
7500	6.85604e-12
8000	3.84161e-12
8500	2.21248e-12
9000	1.30601e-12
9500	7.88276e-13
10000	4.85497e-13
15000	8.5881e-15
20000	3.88587e-16
25000	3.05079e-17
30000	3.45762e-18
