# Supplementary material for: Effect of solar proton events on test mass for gravitational wave detection in the 24th solar cycle
Source: Sci Rep. 2023 Jun 19;13:9932. doi: 10.1038/s41598-023-37005-3 (PMC10279656; doi:10.1038/s41598-023-37005-3)
Supplement: Supplementary file 1 — Supplementary Information. [file 41598_2023_37005_MOESM1_ESM.zip › Charging data set for gravitational wave detection spacecraft due to solar proton events of the solar cycle 24/33.xlsx]

## Sheet: Sheet1
100	0.47615
150	0.107649
200	0.0345326
250	0.0135871
300	0.00612191
350	0.00304021
400	0.00162516
450	0.000920513
500	0.000546401
550	0.000337161
600	0.000214965
650	0.000140947
700	9.46856e-05
750	6.49748e-05
800	4.54329e-05
850	3.23054e-05
900	2.33192e-05
950	1.70629e-05
1000	1.26402e-05
1500	1.03363e-06
2000	1.5024e-07
2500	3.06287e-08
3000	7.82621e-09
3500	2.35333e-09
4000	8.00783e-10
4500	3.00396e-10
5000	1.21964e-10
5500	5.28789e-11
6000	2.42336e-11
6500	1.16468e-11
7000	5.83352e-12
7500	3.02962e-12
8000	1.62471e-12
8500	8.96605e-13
9000	5.07692e-13
9500	2.94242e-13
10000	1.74179e-13
15000	2.16061e-15
20000	7.23484e-17
25000	4.35736e-18
30000	3.88881e-19
