# Supplementary material for: Effect of solar proton events on test mass for gravitational wave detection in the 24th solar cycle
Source: Sci Rep. 2023 Jun 19;13:9932. doi: 10.1038/s41598-023-37005-3 (PMC10279656; doi:10.1038/s41598-023-37005-3)
Supplement: Supplementary file 1 — Supplementary Information. [file 41598_2023_37005_MOESM1_ESM.zip › Charging data set for gravitational wave detection spacecraft due to solar proton events of the solar cycle 24/34.xlsx]

## Sheet: Sheet1
100	0.974413
150	0.186463
200	0.0525591
250	0.0185792
300	0.0076339
350	0.0034947
400	0.0017363
450	0.00092004
500	0.000513612
550	0.000299379
600	0.000180979
650	0.000112871
700	7.23245e-05
750	4.74551e-05
800	3.1797e-05
850	2.17074e-05
900	1.50703e-05
950	1.06223e-05
1000	7.59104e-06
1500	4.59112e-07
2000	5.28133e-08
2500	8.87024e-09
3000	1.91832e-09
3500	4.97848e-10
4000	1.48402e-10
4500	4.9345e-11
5000	1.79294e-11
5500	7.01223e-12
6000	2.91851e-12
6500	1.28125e-12
7000	5.89147e-13
7500	2.82143e-13
8000	1.40071e-13
8500	7.181e-14
9000	3.78934e-14
9500	2.05251e-14
10000	1.13848e-14
15000	8.18319e-17
20000	1.79467e-18
25000	7.61283e-20
30000	5.02457e-21
