# Supplementary material for: Effect of solar proton events on test mass for gravitational wave detection in the 24th solar cycle
Source: Sci Rep. 2023 Jun 19;13:9932. doi: 10.1038/s41598-023-37005-3 (PMC10279656; doi:10.1038/s41598-023-37005-3)
Supplement: Supplementary file 1 — Supplementary Information. [file 41598_2023_37005_MOESM1_ESM.zip › Charging data set for gravitational wave detection spacecraft due to solar proton events of the solar cycle 24/35.xlsx]

## Sheet: Sheet1
100	0.253254
150	0.0688463
200	0.0256179
250	0.0114355
300	0.0057568
350	0.00315817
400	0.00184861
450	0.00113848
500	0.000730505
550	0.000484885
600	0.00033116
650	0.000231748
700	0.000165634
750	0.000120585
800	8.92287e-05
850	6.69903e-05
900	5.09521e-05
950	3.92105e-05
1000	3.04974e-05
1500	3.78404e-06
2000	7.67309e-07
2500	2.07311e-07
3000	6.7774e-08
3500	2.54068e-08
4000	1.05641e-08
4500	4.76539e-09
5000	2.29614e-09
5500	1.16843e-09
6000	6.22585e-10
6500	3.45065e-10
7000	1.97893e-10
7500	1.16936e-10
8000	7.09505e-11
8500	4.40755e-11
9000	2.79659e-11
9500	1.80867e-11
10000	1.19021e-11
15000	3.64146e-13
20000	2.4984e-14
25000	2.75466e-15
30000	4.16715e-16
