# Supplementary material for: Effect of solar proton events on test mass for gravitational wave detection in the 24th solar cycle
Source: Sci Rep. 2023 Jun 19;13:9932. doi: 10.1038/s41598-023-37005-3 (PMC10279656; doi:10.1038/s41598-023-37005-3)
Supplement: Supplementary file 1 — Supplementary Information. [file 41598_2023_37005_MOESM1_ESM.zip › Charging data set for gravitational wave detection spacecraft due to solar proton events of the solar cycle 24/36.xlsx]

## Sheet: Sheet1
100	0.264064
150	0.0671803
200	0.0239597
250	0.010382
300	0.005113
350	0.00275845
400	0.00159374
450	0.000971491
500	0.00061829
550	0.00040774
600	0.000277037
650	0.000193083
700	0.000137561
750	9.99044e-05
800	7.37943e-05
850	5.53342e-05
900	4.20544e-05
950	3.23518e-05
1000	2.51628e-05
1500	3.16171e-06
2000	6.56744e-07
2500	1.82581e-07
3000	6.15329e-08
3500	2.37955e-08
4000	1.02074e-08
4500	4.74922e-09
5000	2.35937e-09
5500	1.23729e-09
6000	6.79066e-10
6500	3.87463e-10
7000	2.28636e-10
7500	1.38938e-10
8000	8.66488e-11
8500	5.52998e-11
9000	3.603e-11
9500	2.39167e-11
10000	1.61467e-11
15000	6.24808e-13
20000	5.26339e-14
25000	6.97489e-15
30000	1.24779e-15
