# Supplementary material for: Effect of solar proton events on test mass for gravitational wave detection in the 24th solar cycle
Source: Sci Rep. 2023 Jun 19;13:9932. doi: 10.1038/s41598-023-37005-3 (PMC10279656; doi:10.1038/s41598-023-37005-3)
Supplement: Supplementary file 1 — Supplementary Information. [file 41598_2023_37005_MOESM1_ESM.zip › Charging data set for gravitational wave detection spacecraft due to solar proton events of the solar cycle 24/37.xlsx]

## Sheet: Sheet1
100	0.587367
150	0.144758
200	0.0501174
250	0.0211249
300	0.0101387
350	0.00533874
400	0.00301466
450	0.00179807
500	0.00112086
550	0.000724634
600	0.000483055
650	0.000330551
700	0.000231371
750	0.000165185
800	0.00012001
850	8.85548e-05
900	6.62602e-05
950	5.02049e-05
1000	3.84755e-05
1500	4.24137e-06
2000	7.89804e-07
2500	1.99638e-07
3000	6.17944e-08
3500	2.21173e-08
4000	8.83473e-09
4500	3.84681e-09
5000	1.79591e-09
5500	8.88189e-10
6000	4.61127e-10
6500	2.4956e-10
7000	1.40009e-10
7500	8.10609e-11
8000	4.82563e-11
8500	2.94484e-11
9000	1.8375e-11
9500	1.1698e-11
10000	7.58413e-12
15000	2.06753e-13
20000	1.31145e-14
25000	1.36401e-15
30000	1.97124e-16
