# Supplementary material for: Effect of solar proton events on test mass for gravitational wave detection in the 24th solar cycle
Source: Sci Rep. 2023 Jun 19;13:9932. doi: 10.1038/s41598-023-37005-3 (PMC10279656; doi:10.1038/s41598-023-37005-3)
Supplement: Supplementary file 1 — Supplementary Information. [file 41598_2023_37005_MOESM1_ESM.zip › Charging data set for gravitational wave detection spacecraft due to solar proton events of the solar cycle 24/38.xlsx]

## Sheet: Sheet1
100	0.51896
150	0.118321
200	0.0385626
250	0.0154604
300	0.00710685
350	0.00360237
400	0.00196567
450	0.00113638
500	0.000688306
550	0.000433272
600	0.000281711
650	0.000188305
700	0.000128917
750	9.01263e-05
800	6.41822e-05
850	4.64642e-05
900	3.41368e-05
950	2.54156e-05
1000	1.9152e-05
1500	1.83266e-06
2000	3.05783e-07
2500	7.05717e-08
3000	2.01986e-08
3500	6.74635e-09
4000	2.53237e-09
4500	1.04191e-09
5000	4.61703e-10
5500	2.17549e-10
6000	1.07949e-10
6500	5.59884e-11
7000	3.01737e-11
7500	1.68166e-11
8000	9.65461e-12
8500	5.69129e-12
9000	3.43547e-12
9500	2.11865e-12
10000	1.33222e-12
15000	2.81021e-14
20000	1.46099e-15
25000	1.28869e-16
30000	1.61612e-17
