# Supplementary material for: Effect of solar proton events on test mass for gravitational wave detection in the 24th solar cycle
Source: Sci Rep. 2023 Jun 19;13:9932. doi: 10.1038/s41598-023-37005-3 (PMC10279656; doi:10.1038/s41598-023-37005-3)
Supplement: Supplementary file 1 — Supplementary Information. [file 41598_2023_37005_MOESM1_ESM.zip › Charging data set for gravitational wave detection spacecraft due to solar proton events of the solar cycle 24/39.xlsx]

## Sheet: Sheet1
100	0.0451246
150	0.027116
200	0.0167261
250	0.0104935
300	0.00666488
350	0.00427382
400	0.00276195
450	0.00179656
500	0.00117515
550	0.000772438
600	0.000509931
650	0.000337941
700	0.000224747
750	0.000149946
800	0.000100335
850	6.73206e-05
900	4.52833e-05
950	3.05317e-05
1000	2.0631e-05
1500	4.51559e-07
2000	1.12716e-08
2500	3.08783e-10
3000	9.08718e-12
3500	2.83406e-13
4000	9.27934e-15
4500	3.16796e-16
5000	1.12184e-17
5500	4.10384e-19
6000	1.5457e-20
6500	5.97806e-22
7000	2.36867e-23
7500	9.59681e-25
8000	3.96925e-26
8500	1.6735e-27
9000	7.18354e-29
9500	3.13591e-30
10000	1.39083e-31
15000	8.36996e-45
20000	1.33865e-57
25000	4.33028e-70
30000	2.42382e-82
