# Supplementary material for: Effect of solar proton events on test mass for gravitational wave detection in the 24th solar cycle
Source: Sci Rep. 2023 Jun 19;13:9932. doi: 10.1038/s41598-023-37005-3 (PMC10279656; doi:10.1038/s41598-023-37005-3)
Supplement: Supplementary file 1 — Supplementary Information. [file 41598_2023_37005_MOESM1_ESM.zip › Charging data set for gravitational wave detection spacecraft due to solar proton events of the solar cycle 24/4.xlsx]

## Sheet: Sheet1
100	0.0812761
150	0.0354911
200	0.0182594
250	0.0103667
300	0.00629352
350	0.0040131
400	0.00265776
450	0.00181426
500	0.00126967
550	0.000907307
600	0.000660033
650	0.000487629
700	0.000365173
750	0.000276769
800	0.000212027
850	0.000164003
900	0.00012797
950	0.000100651
1000	7.97428e-05
1500	1.04971e-05
2000	1.98537e-06
2500	4.69877e-07
3000	1.29937e-07
3500	4.03493e-08
4000	1.37168e-08
4500	5.01685e-09
5000	1.94959e-09
5500	7.97509e-10
6000	3.40945e-10
6500	1.51471e-10
7000	6.96122e-11
7500	3.29712e-11
8000	1.60445e-11
8500	8.00074e-12
9000	4.07924e-12
9500	2.12249e-12
10000	1.12516e-12
15000	4.2896e-15
20000	4.22263e-17
25000	7.53931e-19
30000	2.04372e-20
