# Supplementary material for: Effect of solar proton events on test mass for gravitational wave detection in the 24th solar cycle
Source: Sci Rep. 2023 Jun 19;13:9932. doi: 10.1038/s41598-023-37005-3 (PMC10279656; doi:10.1038/s41598-023-37005-3)
Supplement: Supplementary file 1 — Supplementary Information. [file 41598_2023_37005_MOESM1_ESM.zip › Charging data set for gravitational wave detection spacecraft due to solar proton events of the solar cycle 24/40.xlsx]

## Sheet: Sheet1
100	0.216128
150	0.0636396
200	0.0254131
250	0.01209
300	0.00645176
350	0.00373588
400	0.0023
450	0.00148541
500	0.000996961
550	0.000690672
600	0.00049137
650	0.000357587
700	0.000265365
750	0.000200315
800	0.000153501
850	0.000119208
900	9.36891e-05
950	7.44291e-05
1000	5.97073e-05
1500	9.71619e-06
2000	2.46454e-06
2500	8.08085e-07
3000	3.13797e-07
3500	1.37488e-07
4000	6.597e-08
4500	3.39874e-08
5000	1.85434e-08
5500	1.06071e-08
6000	6.31336e-09
6500	3.88734e-09
7000	2.46475e-09
7500	1.6033e-09
8000	1.06676e-09
8500	7.24174e-10
9000	5.00533e-10
9500	3.51613e-10
10000	2.50658e-10
15000	1.52896e-11
20000	1.83028e-12
25000	3.24164e-13
30000	7.43902e-14
