# Supplementary material for: Effect of solar proton events on test mass for gravitational wave detection in the 24th solar cycle
Source: Sci Rep. 2023 Jun 19;13:9932. doi: 10.1038/s41598-023-37005-3 (PMC10279656; doi:10.1038/s41598-023-37005-3)
Supplement: Supplementary file 1 — Supplementary Information. [file 41598_2023_37005_MOESM1_ESM.zip › Charging data set for gravitational wave detection spacecraft due to solar proton events of the solar cycle 24/41.xlsx]

## Sheet: Sheet1
100	2.0382
150	0.512259
200	0.179352
250	0.076121
300	0.0366911
350	0.019371
400	0.0109542
450	0.00653747
500	0.0040751
550	0.00263321
600	0.00175378
650	0.00119868
700	0.000837822
750	0.000597186
800	0.000433094
850	0.000318967
900	0.000238181
950	0.000180087
1000	0.000137711
1500	1.48188e-05
2000	2.69056e-06
2500	6.6334e-07
3000	2.00422e-07
3500	7.00816e-08
4000	2.73723e-08
4500	1.16631e-08
5000	5.3323e-09
5500	2.58437e-09
6000	1.31573e-09
6500	6.98669e-10
7000	3.84803e-10
7500	2.18827e-10
8000	1.28013e-10
8500	7.68005e-11
9000	4.71311e-11
9500	2.95213e-11
10000	1.88379e-11
15000	4.45171e-13
20000	2.49978e-14
25000	2.33464e-15
30000	3.06146e-16
