# Supplementary material for: Effect of solar proton events on test mass for gravitational wave detection in the 24th solar cycle
Source: Sci Rep. 2023 Jun 19;13:9932. doi: 10.1038/s41598-023-37005-3 (PMC10279656; doi:10.1038/s41598-023-37005-3)
Supplement: Supplementary file 1 — Supplementary Information. [file 41598_2023_37005_MOESM1_ESM.zip › Charging data set for gravitational wave detection spacecraft due to solar proton events of the solar cycle 24/5.xlsx]

## Sheet: Sheet1
100	0.0528695
150	0.0278877
200	0.0158733
250	0.00947931
300	0.00585701
350	0.00371382
400	0.00240393
450	0.00158269
500	0.00105703
550	0.000714715
600	0.000488485
650	0.000337057
700	0.000234558
750	0.000164487
800	0.000116155
850	8.25498e-05
900	5.90119e-05
950	4.24149e-05
1000	3.06396e-05
1500	1.47325e-06
2000	9.36978e-08
2500	7.19127e-09
3000	6.34286e-10
3500	6.23949e-11
4000	6.70922e-12
4500	7.77389e-13
5000	9.6033e-14
5500	1.25444e-14
6000	1.7215e-15
6500	2.46891e-16
7000	3.68434e-17
7500	5.70029e-18
8000	9.11554e-19
8500	1.50269e-19
9000	2.54783e-20
9500	4.43422e-21
10000	7.9077e-22
15000	7.47075e-29
20000	2.85226e-35
25000	2.83148e-41
30000	5.74746e-47
