# Supplementary material for: Effect of solar proton events on test mass for gravitational wave detection in the 24th solar cycle
Source: Sci Rep. 2023 Jun 19;13:9932. doi: 10.1038/s41598-023-37005-3 (PMC10279656; doi:10.1038/s41598-023-37005-3)
Supplement: Supplementary file 1 — Supplementary Information. [file 41598_2023_37005_MOESM1_ESM.zip › Charging data set for gravitational wave detection spacecraft due to solar proton events of the solar cycle 24/6.xlsx]

## Sheet: Sheet1
100	0.129488
150	0.0448431
200	0.0200961
250	0.0104527
300	0.00599781
350	0.00369139
400	0.00239503
450	0.00161951
500	0.00113222
550	0.000813626
600	0.000598363
650	0.00044883
700	0.000342465
750	0.000265238
800	0.000208151
850	0.000165277
900	0.000132621
950	0.00010743
1000	8.7775e-05
1500	1.64156e-05
2000	4.56156e-06
2500	1.59694e-06
3000	6.51669e-07
3500	2.96841e-07
4000	1.46943e-07
4500	7.76549e-08
5000	4.32673e-08
5500	2.51862e-08
6000	1.52121e-08
6500	9.48263e-09
7000	6.07507e-09
7500	3.98641e-09
8000	2.67186e-09
8500	1.82492e-09
9000	1.26775e-09
9500	8.94274e-10
10000	6.39649e-10
15000	3.91917e-11
20000	4.58274e-12
25000	7.83214e-13
30000	1.72393e-13
