# Supplementary material for: Effect of solar proton events on test mass for gravitational wave detection in the 24th solar cycle
Source: Sci Rep. 2023 Jun 19;13:9932. doi: 10.1038/s41598-023-37005-3 (PMC10279656; doi:10.1038/s41598-023-37005-3)
Supplement: Supplementary file 1 — Supplementary Information. [file 41598_2023_37005_MOESM1_ESM.zip › Charging data set for gravitational wave detection spacecraft due to solar proton events of the solar cycle 24/7.xlsx]

## Sheet: Sheet1
100	0.307244
150	0.0808749
200	0.0296529
250	0.0131564
300	0.00661579
350	0.00363676
400	0.00213749
450	0.0013237
500	0.000854941
550	0.000571639
600	0.000393486
650	0.000277646
700	0.000200143
750	0.000146992
800	0.000109747
850	8.31449e-05
900	6.38203e-05
950	4.95674e-05
1000	3.89106e-05
1500	5.29109e-06
2000	1.17055e-06
2500	3.4322e-07
3000	1.21179e-07
3500	4.88503e-08
4000	2.1761e-08
4500	1.0482e-08
5000	5.37755e-09
5500	2.90611e-09
6000	1.64067e-09
6500	9.61461e-10
7000	5.81899e-10
7500	3.62245e-10
8000	2.31182e-10
8500	1.50837e-10
9000	1.00384e-10
9500	6.80102e-11
10000	4.68288e-11
15000	2.14242e-12
20000	2.06014e-13
25000	3.05074e-14
30000	6.01106e-15
