# Supplementary material for: Effect of solar proton events on test mass for gravitational wave detection in the 24th solar cycle
Source: Sci Rep. 2023 Jun 19;13:9932. doi: 10.1038/s41598-023-37005-3 (PMC10279656; doi:10.1038/s41598-023-37005-3)
Supplement: Supplementary file 1 — Supplementary Information. [file 41598_2023_37005_MOESM1_ESM.zip › Charging data set for gravitational wave detection spacecraft due to solar proton events of the solar cycle 24/8.xlsx]

## Sheet: Sheet1
100	0.583499
150	0.129156
200	0.0417427
250	0.0167647
300	0.00776306
350	0.00397717
400	0.00219807
450	0.00128881
500	0.000792457
550	0.000506689
600	0.000334765
650	0.000227435
700	0.00015828
750	0.00011249
800	8.14384e-05
850	5.99337e-05
900	4.47596e-05
950	3.38718e-05
1000	2.59408e-05
1500	2.89802e-06
2000	5.57096e-07
2500	1.46437e-07
3000	4.72839e-08
3500	1.76761e-08
4000	7.3768e-09
4500	3.3551e-09
5000	1.63535e-09
5500	8.4389e-10
6000	4.56826e-10
6500	2.57595e-10
7000	1.50461e-10
7500	9.06292e-11
8000	5.60898e-11
8500	3.55597e-11
9000	2.30352e-11
9500	1.52145e-11
10000	1.02272e-11
15000	3.88386e-13
20000	3.2887e-14
25000	4.42832e-15
30000	8.095e-16
