# Supplementary material for: Effect of solar proton events on test mass for gravitational wave detection in the 24th solar cycle
Source: Sci Rep. 2023 Jun 19;13:9932. doi: 10.1038/s41598-023-37005-3 (PMC10279656; doi:10.1038/s41598-023-37005-3)
Supplement: Supplementary file 1 — Supplementary Information. [file 41598_2023_37005_MOESM1_ESM.zip › Charging data set for gravitational wave detection spacecraft due to solar proton events of the solar cycle 24/9.xlsx]

## Sheet: Sheet1
100	0.978983
150	0.216928
200	0.0687907
250	0.0268757
300	0.0120563
350	0.00597155
400	0.0031876
450	0.00180454
500	0.00107128
550	0.000661458
600	0.000422162
650	0.000277173
700	0.000186497
750	0.000128208
800	8.98252e-05
850	6.40059e-05
900	4.63047e-05
950	3.39606e-05
1000	2.52186e-05
1500	2.11755e-06
2000	3.16461e-07
2500	6.63112e-08
3000	1.74016e-08
3500	5.36921e-09
4000	1.87303e-09
4500	7.19704e-10
5000	2.99074e-10
5500	1.32616e-10
6000	6.21157e-11
6500	3.04922e-11
7000	1.55903e-11
7500	8.26071e-12
8000	4.51745e-12
8500	2.54097e-12
9000	1.46585e-12
9500	8.65172e-13
10000	5.21357e-13
15000	7.596e-15
20000	2.91969e-16
25000	1.98722e-17
30000	1.98132e-18
