# Supplementary material for: Effect of solar proton events on test mass for gravitational wave detection in the 24th solar cycle
Source: Sci Rep. 2023 Jun 19;13:9932. doi: 10.1038/s41598-023-37005-3 (PMC10279656; doi:10.1038/s41598-023-37005-3)
Supplement: Supplementary file 1 — Supplementary Information. [file 41598_2023_37005_MOESM1_ESM.zip › Charging data set for gravitational wave detection spacecraft due to solar proton events of the solar cycle 24/Simulation parameters for the 24th solar cycle SPE charging simulation_new.xlsx]

## Sheet: Sheet1
Solar proton time series of the 24th solar cycle	Occurrence time	≥10 MeV Integral Flux(pfu)	Number of simulated particles	Integral flux(1/cm^2 s)	Exposure time(s)	Number of charges	Charging rate(e+/s)
1	2010-08-14 12:30:00	14	500000	99.7614	11.0789	15790	1425.24
2	2011-03-08 01:05:00	50	500000	189.966	5.8181	17601	3025.21
3	2011-03-21 19:50:00	14	500000	207.575	5.32456	17660	3316.71
4	2011-06-07 08:20:00	72	500000	78.3357	14.109	18299	1296.97
5	2011-08-04 06:35:00	96	500000	60.7667	18.1883	19019	1045.67
6	2011-08-09 08:45:00	26	500000	99.7614	11.0789	17653	1593.39
7	2011-09-23 22:55:00	35	500000	184.76	5.98204	17493	2924.25
8	2011-11-26 11:25:00	80	500000	312.382	3.53812	16917	4781.36
9	2012-01-23 05:30:00	6310	500000	520.405	2.12381	17321	8155.62
10	2012-01-27 19:05:00	796	500000	365.521	3.02374	17529	5797.12
11	2012-03-07 05:10:00	6530	500000	973.732	1.13506	17223	15173.7
12	2012-03-13 18:10:00	469	500000	189.987	5.81746	17237	2962.98
13	2012-05-17 02:10:00	255	500000	569.748	1.93988	17562	9053.14
14	2012-05-27 05:35:00	14	500000	196.644	5.62054	17376	3091.52
15	2012-06-16 19:55:00	14	500000	196.369	5.62841	17623	3131.08
16	2012-07-07 04:00:00	25	500000	119.322	9.26266	17904	1932.92
17	2012-07-12 18:35:00	96	500000	150.64	7.33696	18239	2485.91
18	2012-07-17 17:15:00	136	500000	202.451	5.4593	17895	3277.89
19	2012-07-23 15:45:00	12	500000	113.109	9.77152	17659	1807.19
20	2012-09-01 13:35:00	59	500000	109.677	10.0773	17608	1747.3
21	2012-09-28 03:00:00	28	500000	36.9199	29.9363	19149	639.659
22	2013-03-16 19:40:00	16	500000	23.315	47.4048	19007	400.951
23	2013-04-11 10:55:00	114	500000	144.797	7.63303	17691	2317.69
24	2013-05-15 13:25:00	41	500000	93.3532	11.8394	17626	1488.76
25	2013-05-22 14:20:00	1660	500000	82.2709	13.4342	19551	1455.32
26	2013-06-23 20:14:00	14	500000	164.244	6.72926	17282	2568.19
27	2013-09-30 05:05:00	182	500000	10.8893	101.498	15118	148.948
28	2013-12-28 21:50:00	29	500000	47.1929	23.4197	18849	804.836
29	2014-01-06 09:15:00	1033	500000	41.8581	26.4045	17931	679.088
30	2014-02-20 08:50:00	22	500000	206.719	5.3466	17498	3272.73
31	2014-02-25 13:55:00	103	500000	45.1819	24.4621	19074	779.738
32	2014-04-18 15:25:00	58	500000	268.508	4.11624	17094	4152.82
33	2014-09-11 02:40:00	126	500000	255.82	4.32039	17314	4007.51
34	2015-06-18 11:35:00	17	500000	477.488	2.3147	16676	7204.38
35	2015-06-21 21:35:00	1070	500000	155.167	7.12292	17449	2449.7
36	2015-06-26 02:30:00	22	500000	154.634	7.14749	17223	2409.66
37	2015-10-29 05:50:00	24	500000	335.283	3.29644	17172	5209.25
38	2016-01-02 04:30:00	22	500000	281.326	3.92869	17127	4359.46
39	2017-07-14 09:00:00	22	500000	60.2726	18.3374	18989	1035.53
40	2017-09-05 00:40:00	844	500000	142.683	7.74614	17951	2317.41
41	2017-09-10 16:45:00	1490	500000	1177.21	0.938862	17543	18685.4
